# Supplementary material for: Regulation of Enterocyte Brush Border Membrane Primary Na-Absorptive Transporters in Human Intestinal Organoid-Derived Monolayers
Source: Cells. 2024 Sep 28;13(19):1623. doi: 10.3390/cells13191623 (PMC11482628; doi:10.3390/cells13191623)
Supplement: Supplementary file 1 [file cells-13-01623-s001.zip]

Archive with 1 entries (1 files):
- cells-3201848-supplementary.pdf
